# Supplementary material for: Diastereodivergent Construction of Octahydrophenanthridinone and Octahydrophenanthridine Cores
Source: Molecules. 2025 Jan 17;30(2):371. doi: 10.3390/molecules30020371 (PMC11767715; doi:10.3390/molecules30020371)
Supplement: Supplementary file 1 [file molecules-30-00371-s001.zip]

Archive with 1 entries (1 files):
- molecules-3423266-supplementary.pdf
